# Supplementary material for: Antimicrobial Resistance and Comparative Genomic Analysis of Elizabethkingia anophelis subsp. endophytica Isolated from Raw Milk
Source: Antibiotics (Basel). 2022 May 12;11(5):648. doi: 10.3390/antibiotics11050648 (PMC9137776; doi:10.3390/antibiotics11050648)
Supplement: Supplementary file 1 [file antibiotics-11-00648-s001.zip › Table S1.xlsx]

## Sheet: Лист1
Table S1 Biochemical characteristics of ML-44 strain and two Elizabethkingia anophelis type strains.
Characteristic	E. anophelis ML-44	E. anophelis JM-87	E. anophelis R26
Oxidase	+	+	+
Catalase	+	+	+
Aesculin hydrolysis	+	+	+
ß-galactosidase activity (ONPG)	+	+	+
Urease activity	-	-	-
Arginine dihydrolase	-	-	-
Ornithine decarboxylase	-	-	-
Lysine decarboxylase	-	-	-
Hydrogen sulphide production	-	-	-
Simmons citrate utilization	-	-	-
Malonate utilization	-	-	-
ß-xylosidase activity	-	-	-
Acid production from:
Trehalose	+	+	+
Mannitol	+	+	+
Salicine	-	-	-
Sorbitol	-	-	-
Melibiose	-	-	-
Cellobiose	-	+	+
Lactose	-	+	+
Dulcitol	-	-	-
Arabitol	-	-	-
Sucrose	-	-	+
Inositol	-	-	-
Raffinose	-	-	-
