# Supplementary material for: Antimicrobial Resistance and Comparative Genomic Analysis of Elizabethkingia anophelis subsp. endophytica Isolated from Raw Milk
Source: Antibiotics (Basel). 2022 May 12;11(5):648. doi: 10.3390/antibiotics11050648 (PMC9137776; doi:10.3390/antibiotics11050648)
Supplement: Supplementary file 1 [file antibiotics-11-00648-s001.zip › Table S2.xlsx]

## Sheet: Table
Table S2 The predicted antibiotic resistance genes in genome of ML-44 strain on some other E. anophelis strains.
Resistance Mechanism	Gene	E. anophelis ML-44	E. anophelis F3201	E. anophelis OSUVM2	E. anophelis JM87	E. anophelis CSID_3015183678	E. anophelis NUHP2	E. anophelis R26	Drug Class
antibiotic efflux
	abeS	+	+	+	+	+	+	+	macrolide antibiotic, aminocoumarin antibiotic
	adeF	+	+	+	+	+	+	+	tetracycline antibiotic, fluoroquinolone antibiotic
	arlR	+	+	+	+	+	+	+	disinfecting agents and intercalating dyes, fluoroquinolone antibiotic, acridine dye
	ceoB	+	+	+	+	+	+	+	aminoglycoside antibiotic, fluoroquinolone antibiotic
	macB	+	+	-	+	-	-	-	macrolide antibiotic
	mdsB	-	-	+	+	-	-	+	phenicol antibiotic, cephamycin, penam, penem, monobactam, carbapenem, cephalosporin
	mefC	+	+	+	+	+	+	+	macrolide antibiotic
	mexF	+	+	-	-	+	+	-	phenicol antibiotic, diaminopyrimidine antibiotic, fluoroquinolone antibiotic
	qacH	-	-	-	-	-	+	-	disinfecting agents and intercalating dyes
	ranA	+	+	+	+	+	+	+	aminoglycoside antibiotic
	ranB	+	+	+	+	+	+	+	aminoglycoside antibiotic
	taeA	+	+	+	+	+	+	+	pleuromutilin antibiotic
	tetB(46)	-	-	-	+	-	-	-	tetracycline antibiotic
	txR	+	+	+	+	+	+	+	tetracycline antibiotic
antibiotic inactivation
	aac(6')-Iad	-	-	-	-	-	+	-	aminoglycoside antibiotic
	aadS	+	+	+	+	+	+	+	aminoglycoside antibiotic
	BlaB variants:
	BlaB	-	-	-	-	-	+	-	penam, carbapenem
	BlaB-11	-	-	-	+	-	-	-	penam, carbapenem
	BlaB-14	-	+	-	-	-	-	-	penam, carbapenem
	BlaB-17	-	-	-	-	+	-	-	penam, carbapenem
	BlaB-18	+	-	-	-	-	-	+	penam, carbapenem
	BlaB-20	-	-	+	-	-	-	-	penam, carbapenem
	CME variants:
	CME-2	-	+	+	-	-	-	-	penam
	CME-11	-	-	-	+	+	+	+	penam
	CME-12	+	-	-	-	-	-	-	penam
	GOB variants:
	GOB-20	-	-	-	-	+	-	+	penam, cephalosporin, carbapenem
	GOB-21	-	-	-	-	-	+	-	penam, cephalosporin, carbapenem
	GOB-24	-	-	+	-	-	-	-
	GOB-41	+	+	-	-	-	-	-	penam, cephalosporin, carbapenem
	GOB-43	-	-	-	+	-	-	-	penam, cephalosporin, carbapenem
	tla-1	-	-	-	+	-	-	-	monobactam, cephalosporin, fluoroquinolone antibiotic
	csp-1	+	+	+	-	-	-	-	cephalosporin
	spu-1	-	-	-	-	+	+	+	carbapenem
	CGA-1	-	+	-	-	-	-	-	penam
	catB11	+	+	+	+	+	+	+	phenicol antibiotic
	tet(X3)	-	-	+	-	+	-	-	tetracycline antibiotic, glycylcycline
	tet(X6)	-	+	-	-	-	-	+	tetracycline antibiotic
	arr-1	-	+	-	-	-	-	-	rifamycin antibiotic
antibiotic target alteration
	dfrA38	+	+	+	+	+	+	+	diaminopyrimidine antibiotic
