# Supplementary material for: Antimicrobial Resistance and Comparative Genomic Analysis of Elizabethkingia anophelis subsp. endophytica Isolated from Raw Milk
Source: Antibiotics (Basel). 2022 May 12;11(5):648. doi: 10.3390/antibiotics11050648 (PMC9137776; doi:10.3390/antibiotics11050648)
Supplement: Supplementary file 1 [file antibiotics-11-00648-s001.zip › Table S3.xlsx]

## Sheet: Лист2
Table S3 The predicted virulence factor genes in genome of ML-44 strain on some other E. anophelis strains.
Virulence category	Product	Gene	E. anophelis ML-44	E. anophelis F3201	E. anophelis OSUVM2	E. anophelis JM87	E. anophelis CSID_3015183678	E. anophelis NUHP2	E. anophelis R26
Adherence	Molecular chaperone DnaK	CT396	+	+	+	+	+	+	+
Alginate	Alginate	algW	+	+	+	+	+	+	+
Biotin synthesis	Biotin synthase	bioB	+	+	+	+	+	+	+
Capsule	UDP-N-acetylglucosamine 2-epimerase	wbjD/wecB	+	+	-	-	-	-	-
Capsule	VI polysaccharide biosynthesis protein VipB/tviC	AB57_0095	-	-	+	-	-	-	-
Capsule	WecC protein	A1S_0052	+	+	+	+	+	+	+
Capsule	WecE protein	A1S_0055	+	+	+	+	+	+	+
Capsule	Putative UDP-glucose 6-dehydrogenase	BJAB07104_00096	+	+	+	+	+	+	+
Capsule	Sugar transferases involved in lipopolysaccharide synthesis	BJAB07104_00098	+	+	-	-	-	-	-
Capsule	Capsular polysaccharide synthesis enzyme Cap8D	cap8D	+	+	+	-	-	-	-
Capsule	Capsular polysaccharide synthesis enzyme CapL	capL	+	+	+	+	-	-	+
Capsule	Undecaprenyl diphosphate synthase	cpsA/uppS	+	+	+	+	+	+	+
Capsule	6-phosphogluconate dehydrogenase	gnd	+	+	+	+	+	+	+
Capsule	Nucleoside-diphosphate sugar epimerase	M3Q_285	+	+	+	+	+	+	-
Capsule	dTDP-4-dehydrorhamnose reductase	rfbD	+	+	+	+	-	-	+
Capsule	Ribulose-phosphate 3-epimerase	rpe	+	+	+	+	+	+	+
Capsule	Glucose-6-phosphate isomerase	pgi	+	+	+	+	+	-	+
Capsule	dTDP-glucose 4,6-dehydratase	rmlB	-	-	-	-	-	-	+
Capsule	Polysaccharide biosynthesis protein CapD	capD	-	-	-	-	-	-	+
Capsule	GDP-fucose synthetase	JJD26997_1764	-	-	-	-	+	+	-
Capsule	Extracellular polysaccharide biosynthesis	SGO_2024	-	-	-	-	-	+	-
Capsule	UDP-glucose 6-dehydrogenase	ugd	-	-	-	+	-	-	-
Catalase	Catalase	katA	+	+	+	+	+	+	+
Catalase	Catalase	katG	+	+	+	+	+	+	+
Cation/multidrug efflux pump	AdeFGH efflux pump	adeG	+	+	+	+	+	+	+
Colibactin	Putative 3-hydroxyacyl-CoA dehydrogenase	clbD	+	+	+	+	+	+	+
Colibactin	Colibactin self-protection protein ClbS	clbS	+	+	+	-	-	+	+
Copper exporter	Putative metal cation transporter P-type ATPase CtpV	ctpV	+	+	+	+	+	+	+
Desferrioxamine	L-lysine 6-monooxygenase involved in desferrioxamine biosynthesis	dfoA	+	+	+	+	+	+	+
Desferrioxamine	Desferrioxamine siderophore biosynthesis protein dfoC	dfoC	+	+	+	+	+	+	+
Desferrioxamine	Putative decarboxylase involved in desferrioxamine biosynthesis	dfoJ	+	+	+	+	+	+	+
Direct heme uptake system	Hemin degrading factor	phuS	+	+	+	+	+	+	+
Direct heme uptake system	Permease of ABC transporter	phuU	+	+	+	-	-	+	+
Direct heme uptake system	Hemin ABC transporter, permease protein	hutC	-	-	-	-	+	-	+
Dispersin	ATP-binding protein AatC	aatC	+	+	+	+	+	-	+
EF-Tu	Elongation factor Tu	tufA	+	+	+	+	+	+	+
Type IV pili	Two-component response regulator PilR	pilR	+	+	+	-	+	+	+
GGT	Gamma-glutamyltranspeptidase	ggt	+	+	+	+	+	+	+
GPL locus	Glucose-1-phosphate thymidylyltransferase RmlA	rmlA	+	+	+	+	+	+	+
Heme biosynthesis	Porphobilinogen synthase	hemB	+	+	+	+	+	+	+
Heme biosynthesis	Uroporphyrinogen decarboxylase	hemE	+	+	+	+	+	+	+
Heme biosynthesis	Ferrochelatase	hemH	+	+	+	+	+	+	+
Heme biosynthesis	Glutamate-1-semialdehyde aminotransferase	hemL	+	+	+	+	+	+	+
HSI-I	Type VI secretion system AAA+ family ATPase	clpV1	-	-	-	-	+	-	+
Hsp60	Hsp60, 60K heat shock protein HtpB	htpB	+	+	+	+	+	+	+
Immunogenic lipoprotein A	Immunogenic lipoprotein A	IlpA	+	+	+	+	+	+	+
Isocitrate lyase	Isocitrate lyase Icl (isocitrase) (isocitratase)	icl	+	+	+	+	+	+	+
Leucine synthesis	3-isopropylmalate dehydratase, small subunit	leuD	+	+	+	+	+	+	+
Lipooligosaccharide	Hypothetical protein	C8J_1079	+	+	-	+	-	-	-
Lipooligosaccharide	Hypothetical protein	C8J_1080	+	+	+	+	+	+	+
Lipooligosaccharide	UDP-glucose 4-epimerase	galE	+	+	+	+	+	+	+
Lipooligosaccharide	Arabinose-5-phosphate isomerase	kpsF	+	+	+	+	+	+	+
Lipooligosaccharide	Deoxyribonucleotide triphosphate pyrophosphatase	orfM	+	+	+	+	+	+	+
Lipooligosaccharide	Hypothetical protein	C8J_1084	-	-	-	+	+	+	+
Lipooligosaccharide	Lipooligosaccharide biosynthesis glycosyltransferase, putative	CJE1277	-	-	-	-	-	-	+
LisR/LisK	Two-component response regulator	lisR	+	+	+	+	+	+	+
LPS	Acyl carrier protein	acpXL	-	+	-	-	-	-	-
LPS	Imidazole glycerol phosphate synthase subunit HisF	hisF	+	+	+	+	+	+	+
LPS	2-dehydro-3-deoxyphosphooctonate aldolase	kdsA	+	+	+	+	+	+	+
LPS	Lipooligosaccharide core biosynthesis protein	kdtB	+	+	+	+	+	+	+
LPS	dTDP-6-deoxy-D-glucose-3,5-epimerase RmlC	lpg0756	+	+	+	-	+	+	+
LPS	DegT/DnrJ/EryC1/StrS family aminotransferase	wbtI	+	+	+	+	-	-	+
LPS	Probable sugar transferase	bplG	-	-	-	-	+	+	-
LPS	dTDP-6-deoxy-L-mannose dehydrogenase RmlD	lpg0757	-	-	-	-	+	-	-
LPS	Mannose-1-phosphate guanylyltransferase	manC	-	-	-	-	+	+	-
LPS	Polysaccharide biosynthesis protein	wbtA	-	-	-	-	+	-	-
MgtBC	Mg2+ transport protein	mgtB	+	+	+	+	+	+	+
Mip	Macrophage infectivity potentiator Mip	mip	+	+	+	+	+	+	+
MsrAB	Trifunctional thioredoxin/methionine sulfoxide reductase A/B protein	msrA/B(pilB)	+	+	+	+	+	+	+
N-linked protein glycosylation	Putative galactosyltransferase	pglC	-	-	+	+	-	-	+
Nucleoside diphosphate kinase	Probable nucleoside diphosphate kinase (NDK)	ndk	+	+	+	+	+	+	+
O-antigen	NAD-dependent epimerase/dehydratase	YPK_3179	+	+	+	-	+	+	+
PanC/PanD	Pantothenate synthetase	panC	+	+	+	+	+	+	+
PanC/PanD	Aspartate Alpha-Decarboxylase	panD	-	-	-	+	-	-	-
Polar flagella	Short chain dehydrogenase/reductase family oxidoreductase	flmH	+	+	+	+	+	+	+
Polysaccharide capsule	UDP-bacillosamine synthetase	BC5273	-	-	-	-	+	+	-
Purine biosynthesis	Phosphoribosylaminoimidazole synthetase	purM	+	+	+	+	+	+	+
Pyrimidine biosynthesis	Carbamoyl phosphate synthase small subunit	carA	+	+	+	+	+	+	+
Pyrimidine biosynthesis	Carbamoyl phosphate synthase large subunit	carB	+	+	+	-	+	+	+
RpoS	RNA polymerase sigma factor RpoS	rpoS	+	+	+	+	+	+	+
SodB	Superoxide dismutase	sodB	+	+	+	+	+	+	+
Streptococcal enolase	Phosphopyruvate hydratase	eno	+	+	+	+	+	+	+
Streptococcal plasmin receptor/GAPDH	Glyceraldehyde-3-phosphate dehydrogenase	plr/gapA	+	+	+	+	+	+	+
Stress survival	ATP-dependent protease	clpE	+	+	+	+	+	+	+
Stress survival	ATP-dependent Clp protease proteolytic subunit	clpP	+	+	+	+	+	+	+
T4SS secreted effectors	Trans-2-enoyl-CoA reductase	CbuG_1738	+	-	-	-	+	+	+
T4SS secreted effectors	Trans-2-enoyl-CoA reductase	CBU_0270	-	+	+	+	-	-	-
T6SS	Type VI secretion system ATPase ClpV/TssH	clpV/tssH	+	+	+	+	-	-	+
T6SS-II	ClpB protein	clpV	+	+	+	+	+	+	+
Thioquinolobactin	Thioquinolobactin QbsC protein	qbsC	+	+	+	+	+	+	+
Zn++ metalloprotease	Endothelin-converting enzyme	zmp1	+	+	+	+	+	+	+
α-Hemolysin	Hemolysin B	hlyB	-	-	-	+	-	-	-
