# Supplementary material for: Antimicrobial Resistance and Comparative Genomic Analysis of Elizabethkingia anophelis subsp. endophytica Isolated from Raw Milk
Source: Antibiotics (Basel). 2022 May 12;11(5):648. doi: 10.3390/antibiotics11050648 (PMC9137776; doi:10.3390/antibiotics11050648)
Supplement: Supplementary file 1 [file antibiotics-11-00648-s001.zip › Table S4.xlsx]

## Sheet: Лист1
Table S4 The predicted CRISPR elements in genome of ML-44 strain on some other E. anophelis strains.
Strain	Cas				CRISPR
	Cas cluster	Cas proteins	Start	End	CRISPR consensus 5'-3' (size bp)	Numer of CRISPR spacers	Start	End
ML-44	Cas-TypeIIC	Cas9, Cas1, Cas2	8453	13970	GTTGTGTTATATCACAAAGATATTCAAAATTGAAAGCAATTCACAAC (47)	14	14027	15151
F3201	-				-
OSUVM2	-				-
JM-87	-				TAATCGTATAATCCTATAAACGAATTTACTATTGCACAAATTCAC (45)	1	3880039	3880179
CSID_3015183678	-				-
NUHP2	-				-
R26	-				-
